# Supplementary material for: Decoupled Drivers of Phylogenetic Diversity and Community Assembly Signals Across Forest Types in a Temperate Forest, South Korea
Source: Life (Basel). 2026 Feb 10;16(2):301. doi: 10.3390/life16020301 (PMC12942560; doi:10.3390/life16020301)
Supplement: Supplementary file 1 [file life-16-00301-s001.zip]

Archive with 2 entries (2 files):
- Supplementary material 1_Lee_02_10_2026.pdf
- Supplementary material 2_Table S1_Lee_02_10_2026.xlsx
