# Supplementary material for: Decoupled Drivers of Phylogenetic Diversity and Community Assembly Signals Across Forest Types in a Temperate Forest, South Korea
Source: Life (Basel). 2026 Feb 10;16(2):301. doi: 10.3390/life16020301 (PMC12942560; doi:10.3390/life16020301)
Supplement: Supplementary file 1 [file life-16-00301-s001.zip › Supplementary material 2_Table S1_Lee_02_10_2026.xlsx]

## Sheet: Table S1
Table S1. Dataset used for analyses in this study. Abbreviations: MAT, mean annual temperature; MAP, mean annual precipitation; PC1_soil, the first principal component axis derived from a PCA of soil properties; Stand age, stand age class; SR, species richness; CWM, community weighted mean; SLA, specific leaf area; MH, maximum height; Faith's PD, phylogenetic diversity; SES.MPD, standardized effe…
Plot No.	Forest type	Elevation	MAT	MAP	PC1_soil	Stand age	SR	CWM_SLA	CWM_MH	Faith's PD	SES.MPD
SA-1	SA	-0.169009	-0.342118	0.276507	1.08447	1.74707	-0.616576	-0.289448	-0.775273	-0.424642	2.00653
SA-2	SA	0.0229735	-0.342118	0.483955	5.89619	1.74707	1.58475	0.313322	-1.45855	1.68328	1.29583
SA-3	SA	0.266463	-0.451232	0.509886	-1.0853	1.74707	-0.371984	-0.207764	-0.843291	0.415841	1.63713
SA-4	SA	0.0978933	0.203452	0.302438	0.366854	0.486028	2.56312	0.489832	-0.445351	2.49586	1.43703
SA-5	SA	1.3528	-2.19706	0.77784	0.405351	0.486028	1.34016	-0.266264	-0.865318	0.873898	1.4284
SA-6	SA	1.7555	-2.5244	0.838346	1.17266	1.74707	-0.127392	-0.197207	-0.975129	-0.000278916	2.11563
SA-7	SA	1.94279	-2.5244	1.02851	0.938893	1.74707	0.1172	1.00997	-1.98576	0.359367	1.02496
SA-8	SA	2.09732	-2.63352	1.23595	1.50413	1.74707	0.850976	0.162062	-1.16816	0.584939	0.865752
SA-9	SA	2.01771	-2.19706	1.06308	1.3321	1.74707	0.606384	1.2843	-2.02729	0.141258	-0.18204
SA-10	SA	1.93811	-1.97883	0.812415	1.60427	0.486028	1.09557	0.974657	-1.09995	1.0681	-0.248778
SA-11	SA	1.92875	-1.97883	0.846989	1.42138	0.486028	0.850976	0.234678	-1.34991	1.40777	1.01537
SA-12	SA	1.82105	-1.97883	0.769196	1.23746	0.486028	0.361792	0.930585	-1.81335	-0.400095	-1.20208
SA-13	SA	1.9147	-1.86972	0.717334	0.94931	0.486028	0.1172	0.602284	-0.944611	-0.201786	0.810923
SA-14	SA	1.84915	-1.97883	0.743265	1.21701	1.74707	2.31853	0.158671	-0.634717	1.77567	1.45925
OQ1-1	OQ	0.285193	-0.12389	0.120921	-0.478532	-0.144495	0.1172	0.380893	-0.00790493	-0.168014	-1.03636
OQ1-2	OQ	0.458445	-0.233004	0.16414	-0.595433	-0.144495	0.361792	0.713383	-0.406234	0.297619	-1.01122
QQ-13	OQ	0.29924	-0.233004	0.129565	2.79584	-0.144495	-0.616576	2.04653	-0.131961	-1.55744	-1.23939
OQ1-3	OQ	0.603602	-0.451232	0.25922	-0.617825	-0.144495	-0.127392	0.899652	-0.520428	-0.621557	-1.02509
QQ-14	OQ	0.200908	-0.0147759	0.103634	0.0981403	-0.144495	1.34016	0.612207	-0.484118	1.52464	-0.219958
OQ1-4	OQ	0.514635	-0.342118	0.233289	-1.00478	-0.144495	1.09557	0.247075	0.0547968	1.11592	-0.356932
OQ1-5	OQ	0.519318	-0.12389	0.241933	-0.803284	-0.144495	0.1172	0.697643	-0.4616	-0.674481	-1.25421
OQ1-6	OQ	0.402255	-0.0147759	0.216002	-0.9456	-0.144495	-0.371984	0.36298	0.0305775	-0.959174	-1.15108
OQ2-1	OQ	-0.253294	0.749023	-0.103814	-0.420851	0.486028	-0.371984	0.305017	0.117907	-0.39227	-0.790375
OQ2-2	OQ	-0.318848	0.967251	-0.406342	-0.912114	-0.775017	0.361792	0.275624	0.177932	0.421148	-0.861662
OQ2-3	OQ	-0.66067	1.40371	-1.23613	-0.943236	-0.775017	-0.371984	0.602154	-0.184235	-0.262562	-0.735412
OQ2-4	OQ	-1.43328	0.749023	-1.288	-0.658284	-0.775017	0.1172	1.88326	-1.2794	-0.167824	-0.866281
OQ2-5	OQ	-0.253294	0.858137	-0.268044	-0.607543	-0.775017	-0.861168	0.0736059	0.323681	-0.887083	-0.549075
OQ2-6	OQ	-1.7236	0.203452	-1.9622	-0.0388681	-0.775017	2.07394	1.06341	-1.4448	2.01126	-1.182
OB1-1	OB	-0.0613114	-0.342118	0.051772	-0.537011	-0.144495	1.34016	2.06751	-1.40973	0.214265	-1.31798
OB1-2	OB	-0.290753	0.203452	0.025841	1.98451	-0.144495	1.58475	1.36372	-1.38854	0.796788	-1.54028
OB1-3	OB	-0.665353	0.530795	-0.302618	-0.426513	-0.144495	1.58475	1.21205	-0.798401	1.11881	-1.35197
OB-13	OB	-0.0191689	0.421681	0.112278	0.407613	-0.144495	1.09557	0.706995	-0.22149	0.366859	-1.36359
OB1-4	OB	-0.759003	0.312567	-0.492779	0.198145	-0.775017	2.80771	1.76813	-0.877617	2.48979	-0.516783
OB-14	OB	0.0651159	0.203452	0.112278	0.827443	-0.144495	1.09557	0.861593	-1.05771	0.516902	-1.49088
OB1-5	OB	-1.31622	0.639909	-0.994112	0.78763	-0.144495	2.31853	1.37387	-0.673456	1.26264	-1.42487
OB1-6	OB	-1.87812	1.51282	-2.40303	-0.0957985	-0.144495	1.34016	1.22216	-1.23501	1.5148	-1.0133
OB2-1	OB	-0.136231	0.421681	0.112278	-0.514318	-0.144495	-0.127392	1.43333	-1.24301	0.652157	0.329178
OB2-2	OB	0.125988	0.203452	0.190071	-0.400734	-0.144495	-0.616576	0.838155	0.261802	-0.777306	-0.830409
OB2-3	OB	0.0978933	0.203452	0.172783	-0.361803	-0.144495	0.850976	1.7081	-1.89986	0.510295	-1.21975
OB2-4	OB	0.48654	-0.233004	0.181427	-0.233149	-0.144495	0.606384	0.728305	-1.12524	0.710711	-1.06153
OB2-5	OB	-0.243929	0.639909	0.120921	-0.210757	-0.144495	-0.127392	1.88812	-1.59621	0.271451	0.227951
OB2-6	OB	-0.197104	0.639909	0.0604156	-0.225596	-0.144495	1.09557	0.671851	-0.546284	1.17965	-1.14003
PD-1	PD	-1.60653	1.07637	-2.4376	-0.517929	0.486028	-1.83954	-0.906629	0.995436	-2.0526	1.0583
PD-2	PD	-1.8032	1.07637	-2.58455	-0.370507	0.486028	-0.371984	-1.09947	1.02769	-0.198802	0.448119
PD-3	PD	-1.71423	1.29459	-2.69691	-0.599587	0.486028	-0.616576	-0.935868	0.882915	-1.20056	-0.240316
PD-4	PD	-1.8032	1.29459	-2.78335	-1.05386	1.74707	-0.127392	-0.794982	0.814051	-0.145813	0.340192
PD-5	PD	-1.86875	0.749023	-2.68827	-0.862588	1.74707	-1.10576	-1.03493	1.03134	-0.885117	1.0528
PD-6	PD	-1.79852	0.530795	-2.53268	-1.0012	1.74707	-1.10576	-1.25098	1.11517	-0.574701	1.08903
PD-7	PD	-1.76106	0.421681	-2.23016	-1.03257	1.74707	-1.35035	-1.12499	1.09563	-1.25114	1.1237
PD-8	PD	-1.54566	0.749023	-2.21287	-1.03059	1.74707	-1.59494	-1.35458	1.24295	-1.75047	0.928817
PD-9	PD	-1.70487	0.203452	-1.91898	-1.15853	1.74707	-0.861168	-1.1222	1.06653	-0.597329	0.740287
PD-10	PD	-0.730908	1.51282	-0.648365	0.111631	0.486028	-0.861168	-0.996	0.745378	-0.839986	1.60522
PD-11	PD	-0.726225	1.51282	-0.717514	0.5901	0.486028	0.850976	-1.1619	1.05132	1.22006	0.00769665
PD-12	PD	-0.590433	0.858137	-0.0346647	-0.270956	-1.40554	-0.371984	-1.134	1.06049	-0.136754	0.708753
PD-13	PD	-0.71686	0.967251	-0.250756	-0.0899001	-1.40554	-0.127392	-1.35289	1.2338	0.113616	0.442073
PD-14	PD	-0.670035	0.967251	-0.250756	0.269029	-1.40554	0.1172	-1.10996	1.04746	0.94879	0.52143
QM1-1	QM	0.706617	-0.560347	1.01122	-0.500943	0.486028	-1.35035	0.159047	0.276371	-1.67576	-0.615588
QM1-2	QM	1.0859	-0.778575	1.11494	-0.416435	0.486028	-0.127392	0.497376	-0.0511471	-0.771837	-1.11054
QM1-3	QM	0.547412	-0.12389	0.898851	-0.550853	0.486028	-0.127392	0.826378	-0.435345	-0.366072	-0.961882
QM-13	QM	0.35543	-0.0147759	0.725978	1.61328	0.486028	-1.35035	0.187401	0.221604	-1.67944	-0.64262
QM1-4	QM	0.533365	0.203452	0.233289	0.0274045	0.486028	0.1172	1.06153	-0.574674	-0.237088	-1.03541
QM-14	QM	0.603602	-0.669461	0.77784	1.40751	-0.144495	-1.10576	0.256711	0.126106	-1.64317	-0.908291
QM1-5	QM	1.07653	-0.560347	0.440737	0.00046111	0.486028	-0.861168	0.224834	0.262655	-1.28953	-0.961851
QM1-6	QM	1.22169	-0.887689	0.337013	-0.407942	0.486028	-1.59494	0.32922	0.2063	-1.99758	-0.599612
QM2-1	QM	1.0578	-1.21503	0.924782	-0.44918	0.486028	-0.861168	1.16547	-0.959747	-1.883	-1.50496
QM2-2	QM	1.15145	-1.43326	0.708691	-0.457826	0.486028	0.361792	0.183884	0.0617291	-0.148945	-1.09693
QM2-3	QM	1.37621	-1.43326	0.881564	-0.371951	0.486028	0.850976	0.91809	-0.934461	0.0386451	-1.30358
QM2-4	QM	1.40899	-1.54237	1.23595	-0.325256	0.486028	0.606384	1.04031	-1.31765	-0.424357	-1.30086
QM2-5	QM	0.744077	-0.560347	0.725978	-0.0946802	0.486028	-0.616576	0.268589	0.116815	-0.676904	-0.841813
QM2-6	QM	0.753442	-1.10592	0.622254	-0.37128	0.486028	-0.616576	1.10584	-0.87383	-1.5618	-1.35242
LK1-1	LK	-0.267341	0.749023	0.440737	-0.256884	-0.775017	-0.371984	-1.12888	1.46161	0.0735822	0.516981
LK1-2	LK	-0.379721	0.312567	0.362944	-0.426468	-0.775017	0.361792	-1.09217	1.40073	1.07946	0.203514
LK1-3	LK	-0.365673	0.312567	0.501243	-0.245119	-0.775017	-0.371984	-1.03901	1.39663	0.235062	0.380452
LK-13	LK	-0.192421	0.0943383	0.665472	1.2441	-0.775017	-0.861168	-1.02198	1.40062	-0.400393	0.605953
LK1-4	LK	-0.431228	0.312567	0.267864	0.149884	-0.775017	-0.616576	-1.0941	1.40851	0.0978692	0.68206
LK-14	LK	-0.351626	0.749023	0.276507	0.363538	-0.775017	-0.371984	-1.07151	1.37121	0.180532	0.426008
LK1-5	LK	-0.403133	0.749023	0.492599	-0.386349	-0.775017	-0.371984	-1.14244	1.48339	0.296331	0.433639
LK1-6	LK	-0.464006	0.749023	0.172783	-0.324067	-0.775017	-0.371984	-1.10441	1.44978	0.447413	0.712297
LK2-1	LK	-0.501466	0.858137	0.025841	-0.306161	-2.03606	-0.127392	-1.09271	1.41307	0.756977	0.376715
LK2-2	LK	-0.552973	0.967251	0.0863466	-0.634006	-2.03606	-0.616576	-1.07059	1.38696	-0.269504	0.688635
LK2-3	LK	-0.599798	1.07637	0.0690593	-0.641477	-2.03606	-0.371984	-0.876852	1.15891	0.148713	0.539299
LK2-4	LK	-0.637258	0.858137	-0.2594	-0.766986	-2.03606	-0.371984	-1.01047	1.33589	0.0712743	0.51479
LK2-5	LK	-0.632575	0.858137	-0.0865267	-0.547798	-2.03606	0.361792	-1.0563	1.39802	1.08093	0.261233
LK2-6	LK	-0.69813	1.07637	-0.147032	-1.05673	-2.03606	0.1172	-1.06663	1.38338	0.479159	0.279883
PK1-1	PK	-0.0613114	0.421681	0.138209	-0.668189	-0.144495	-1.59494	0.205791	-0.622404	-1.36025	1.29982
PK-13	PK	0.0604334	-0.12389	0.725978	0.783796	-0.775017	-0.861168	-1.06184	0.456027	-0.221063	0.803258
PK1-4	PK	0.144718	-0.233004	0.570392	-0.555556	-0.775017	-1.10576	-1.09915	0.494916	-0.585615	1.04626
PK-14	PK	-0.0894063	0.530795	0.0431283	0.42773	-2.03606	-2.08413	-0.74024	0.511987	-2.08896	2.02483
PK1-5	PK	0.252416	-0.342118	0.509886	-0.410645	-0.775017	-0.861168	-1.09525	0.490404	-0.243746	0.901357
PK1-6	PK	0.182178	-0.12389	0.475312	-0.252161	-0.775017	0.361792	-1.02591	0.407249	0.827146	0.249282
PK2-1	PK	-0.206469	0.530795	0.587679	-0.471234	-0.144495	-0.371984	-1.08076	0.475108	0.0414633	0.371079
PK2-2	PK	-0.108136	0.421681	0.700047	-0.221308	-0.144495	-0.861168	-1.10683	0.492148	-0.257602	0.812901
PK2-3	PK	0.200908	-0.12389	1.04579	0.490082	-0.144495	-0.371984	-0.95746	0.293993	0.0426399	0.489758
PK2-4	PK	0.0838459	-0.12389	0.846989	-0.53232	-0.144495	0.361792	-1.05848	0.481935	0.777824	1.09738
PK2-5	PK	-0.0472639	0.312567	0.751909	-0.529924	-0.144495	-1.10576	-1.10784	0.497901	-0.567831	0.957639
PK2-6	PK	-0.201786	0.639909	0.527174	-0.422666	-0.144495	0.1172	-1.05628	0.450305	0.739063	0.264636
